# Supplementary material for: First marine cryptotephra in Antarctica found in sediments of the western Ross Sea correlates with englacial tephras and climate records
Source: Sci Rep. 2019 Jul 23;9:10628. doi: 10.1038/s41598-019-47188-3 (PMC6650406; doi:10.1038/s41598-019-47188-3)
Supplement: Supplementary file 2 — Supplemental Table 1 [file 41598_2019_47188_MOESM2_ESM.xlsx]

## Sheet: Average major and trace
						Deep ice cores										Shallow ice cores											Englacial
Reference	this work					1							2			3					4			5			6
Core/Site	BAY05-c20			NN15		Siple B				Taylor D.			Talos D.			WDC05		WDC06A			RICE			Styx			BIT
Samples	139-140					97.2-97.45		97.45-97.7		79155			TD87a			190.8		190.37			AntT16			99.18			106
n.	35	1σ		20	1σ	6	1σ	8	1σ	6	1σ		6	1σ		9	1σ	11	1σ		19	1σ		9	1σ		1σ	6
SiO2	61.7393	0.348847		62.495	0.559873	61.38	0.75	61.91	0.7	61.82	0.75		61.58	0.37		61.37	0.37	60.96	0.53		61.86	0.5		62.41	0.18		61.28	0.28
TiO2	0.377277	0.0619918		0.461705	0.0575855	0.45	0.03	0.43	0.05	0.42	0.03		0.43	0.06		0.38	0.04	0.35	0.07		0.42	0.1		0.38	0.03		0.42	0.04
Al2O3	17.1581	0.261176		16.273	0.209714	16.68	0.29	16.59	0.62	16.44	0.32		16.74	0.35		16.77	0.19	16.92	0.85		16.8	0.2		16.9	0.11		16.21	0.2
FeO	6.19548	0.20858		5.9215	0.148369	6.56	0.42	6.25	0.27	6.38	0.18		6.54	0.15		6.36	0.11	6.5	0.06		6.33	0.3		6.23	0.19		6.41	0.39
MnO	0.246043	0.0507416		0.227255	0.0475957	0.27	0.04	0.27	0.05	0.24	0.05		0.28	0.05		0.28	0.02	0.25	0.03		0.24	0		0.24	0.03		0.25	0.04
MgO	0.188057	0.0399893		0.21306	0.0630715	0.15	0.02	0.14	0.03	0.15	0.02		0.15	0.02		0.11	0.01	0.1	0.16		0.13	0		0.13	0.02		0.17	0.03
CaO	1.01474	0.100824		1.14266	0.147857	1.2	0.07	1.14	0.28	1.18	0.08		1.18	0.05		1.13	0.07	1.09	0.35		1.2	0.1		1.18	0.05		1.13	0.07
Na2O	8.02935	0.373893		7.3355	0.153776	7.41	0.43	8.18	0	7.01	0.46		7.92	0.4		7.75	0.59	8	0.27		7.59	0		7.1	0.08		8.23	---
K2O	4.99501	0.113413		5.0135	0.130879	5.38	0.12	4.57	0.7	5.37	0.19		5.17	0.28		5.3	0.11	5.22	0.03		5.35	0.1		5.23	0.12		5.32	0.12
P2O5	0.0545428	0.0290489		0.0620737	0.0489367	0.08	0.03	0.1	0.01	0.05	0.03					0.06	0.02	0.06	0.01		0.07	0		0.2	0.02		0.11	0.04
SO2						0.03	0.02	0.05	0.02	0.06	0.02					0.04	0.02	0.05	0.09					0.03	0.03		0.04	0.01
F																0.29	0.06	0.17	0.12								0.25	0.11
Cl						0.23	0.04	0.28	0.08	0.29	0.05					0.15	0.07	0.33						0.16	0.03		0.2	0.02
Total	98.09	0.607331		99.1457	0.495418	99.82		99.91		99.41			99.99			99.99		100			99.87			100.19			100.02
Alkali	13.0244		0	12.349		12.79		12.75		12.38		0	13.09		0	13.05		13.22		0	12.94		0	12.33		0	13.55
K2O/Na2O	0.622094		#DIV/0!	0.683457		0.726046		0.55868		0.766049		#DIV/0!	0.652778		#DIV/0!	0.683871		0.6525		#DIV/0!	0.704875		#DIV/0!	0.73662		#DIV/0!	0.646416
Sc index				0.948343		0.934613		0.957006		0.931849		#DIV/0!	0.971528		#DIV/0!	0.958534		0.968476		#DIV/0!	0.947398		#DIV/0!	0.944659		#DIV/0!	0.952729
D2				9.1		2.97		1.21		5.22			1.69		2.9	2.12		2.01		3.33	2.56		3.72	11.58			9.22
Li	20.7928	4.21475		25.98	2.22621	12				12
Be												2.88694			3.01426
B						6				8
Ca
Sc	10.9189	0.888521		10.074	1.29359																						3.34
Ti	1974	211.499		2312.3	372.136
V	0.5			0.51	0.297993
Cr																											2
Mn	1864.83	168.331		1811.8	32.9126
Co	0.53	0.0964365		0.598636	0.220676																						0.99
Ni				0.8
Cu	2.47778	0.617648		6.41525	9.78014
Ga	31.4111	1.91154		31.3107	2.94156
Rb	106.428	18.8231		135.695	6.45846	113				118																	93.4
Sr	2.12389	1.7024		7.94065	8.57911	1.5				2.5																	31
Y	55.7389	5.98814		64.7025	10.516	48				46
Zr	637.278	73.9466		713.95	134.163	472				490
Nb	147.528	16.7218		159.685	27.6214	114				118
Cs	1.48944	0.269803		2.557	0.361423																						1.32
Ba	44.4944	33.996		185.63	189.571	24				61																	99
La	95.9056	10.0471		107.78	17.2422	77				78																	85.5
Ce	176.094	17.4889		199.533	30.6128	143				153																	169.6
Pr	19.5461	1.83156		22.2295	3.23567
Nd	74.9389	6.79724		84.075	11.5922	53				57																	65.8
Sm	13.8306	1.27792		15.7602	2.21072																						13.43
Eu	2.07944	0.132686		1.63975	0.326916																						2.1
Gd	11.9167	1.38709		13.089	1.85901
Tb	1.80556	0.198708		2.04625	0.318173																						1.781
Dy	11.1722	1.31744		12.6623	1.97558
Ho	2.105	0.276134		2.387	0.383447
Er	5.80778	0.620963		6.68275	1.1023
Tm	0.800222	0.0916923		0.9128	0.134059
Yb	5.44389	0.648447		6.29475	1.02235																						5
Lu	0.764444	0.100464		0.9123	0.145576																						0.731
Hf	14.4611	1.57242		16.422	3.0762																						13.23
Ta	8.69278	0.990875		9.433	1.71232																						7.91
Pb	11.3761	1.46013		15.5122	2.0501
W																											2.1
Th	13.6967	1.58765		16.8095	3.26014	3				11																	11.46
U	3.77556	0.466429		4.48525	0.814881	10				3																	3.6
Major element analyses recalculated to 100%. References: 1 - Dunbar et al. 2003; 2 - Narcisi et al. 2010; 3 - Iverson 2017; 4 - Unpublished by Dunbar et al. ; 5 - Kyle and Lee, 2018; 6 - Dunbar, 2003. NN15 sample is from Armienti and Tripodo, 1991 and was analyzed for glass composition in this work.
