# Supplementary material for: First marine cryptotephra in Antarctica found in sediments of the western Ross Sea correlates with englacial tephras and climate records
Source: Sci Rep. 2019 Jul 23;9:10628. doi: 10.1038/s41598-019-47188-3 (PMC6650406; doi:10.1038/s41598-019-47188-3)
Supplement: Supplementary file 3 — Supplemental Table 2 [file 41598_2019_47188_MOESM3_ESM.xlsx]

## Sheet: Major
	SiO2	TiO2	Al2O3	FeO	MnO	MgO	CaO	Na2O	K2O	P2O5	Total	Alkali	Alkali ratio
BAY05-c20-139-140
Bay05_c20_1	61.3038	0.239543	17.8127	5.58049	0.226994	0.159049	0.833298	8.78391	4.97857	0.0816159	98.0201	13.7625	0.566783
Bay05_c20_2	61.4845	0.257188	17.9135	5.59413	0.191464	0.171696	0.767894	8.70199	4.8401	0.0774416	98.1385	13.5421	0.556206
Bay05_c20_3	61.4959	0.454209	17.067	6.22551	0.236873	0.262889	1.07301	7.9565	5.21323	0.00809822	98.7871	13.1697	0.655216
Bay05_c20_4	61.584	0.432379	17.2193	6.37146	0.287023	0.186329	0.951212	8.03091	4.87591	0.0614611	97.6228	12.9068	0.607143
Bay05_c20_5	61.2863	0.303256	17.4065	6.4032	0.29885	0.172016	0.979229	8.1961	4.91766	0.03678	97.6074	13.1138	0.6
Bay05_c20_6	61.7572	0.308174	17.0664	6.31446	0.132614	0.121903	0.929623	8.37507	4.97812	0.0163217	98.029	13.3532	0.594397
Bay05_c20_7	61.5427	0.408325	17.286	6.31207	0.250317	0.14656	1.08089	8.05511	4.88876	0.0288788	96.9571	12.9439	0.606914
Bay05_c20_8	61.3395	0.405844	17.184	6.30792	0.261677	0.196665	1.1283	8.01717	5.07686	0.0812908	98.2891	13.094	0.633249
Bay05_c20_9	61.9206	0.456795	16.8985	6.19914	0.192851	0.219447	0.99439	7.92843	5.1373	0.0524854	98.8847	13.0657	0.647959
Bay05_c20_10	61.0179	0.452773	16.9381	6.20209	0.274693	0.243785	0.913017	8.83235	5.0763	0.0490231	97.709	13.9086	0.574739
Bay05_c20_11	61.6415	0.401978	16.9749	6.21732	0.266077	0.177316	1.01297	8.13978	5.12316	0.0448915	97.7913	13.2629	0.629397
Bay05_c20_12	61.4239	0.315312	17.4604	6.40046	0.346239	0.125244	0.949316	7.99801	4.93603	0.0450592	97.6493	12.934	0.617157
Bay05_c20_13	62.0022	0.373017	17.1909	6.11621	0.239936	0.265138	1.03474	7.49927	5.20441	0.0655674	97.6095	12.7037	0.693989
Bay05_c20_14	61.4901	0.361628	17.0172	6.28343	0.241561	0.165589	0.99985	8.50351	4.90862	0.0285148	98.1947	13.4121	0.577246
Bay05_c20_15	61.8499	0.334588	16.9227	6.01404	0.238425	0.168108	0.927851	8.66998	4.83362	0.0407041	98.2701	13.5036	0.557512
Bay05_c20_16	61.6706	0.363129	17.0926	6.44426	0.260225	0.174711	1.01789	8.06044	4.85877	0.0572823	97.7614	12.9192	0.602792
Bay05_c20_17	62.1922	0.399851	16.8164	5.96349	0.18361	0.235062	0.989347	8.02975	5.14517	0.0450075	97.7615	13.1749	0.640764
Bay05_c20_18	62.2781	0.333766	16.824	6.21474	0.21822	0.192878	1.03579	7.98463	4.90743	0.00804497	99.441	12.8921	0.61461
Bay05_c20_19	61.9556	0.375395	16.8774	6.57709	0.213065	0.186266	1.12516	7.73294	4.9098	0.040915	97.7636	12.6427	0.634921
Bay05_c20_20	62.0017	0.469336	17.1232	6.14522	0.156072	0.207452	1.15986	7.57979	5.11763	0.0366272	98.2877	12.6974	0.675168
Bay05_c20_21	62.4803	0.283033	17.0834	6.27948	0.311235	0.198022	1.15648	7.23307	4.87953	0.0853157	98.575	12.1126	0.674614
Bay05_c20_22	61.635	0.286762	17.2016	6.3171	0.235493	0.157978	0.939732	8.29056	4.86244	0.0733435	98.3046	13.153	0.586503
Bay05_c20_23	61.6142	0.403701	16.9872	6.37529	0.277009	0.245031	1.0286	7.98439	5.01061	0.0651787	98.1916	12.995	0.627551
Bay05_c20_24	61.675	0.407466	16.9298	6.39365	0.252868	0.159636	1.02617	8.01775	5.02652	0.111015	97.2841	13.0443	0.626923
Bay05_c20_25	62.04	0.458508	17.0042	6.03698	0.227292	0.229808	1.08666	7.84807	4.99057	0.0685197	99.3875	12.8386	0.635897
Bay05_c20_26	62.1771	0.413292	17.2748	6.04669	0.141497	0.211736	1.22155	7.50237	4.99819	0.0122155	98.2356	12.5006	0.666214
Bay05_c20_27	61.9043	0.329994	17.2479	6.0964	0.278129	0.218075	1.22332	7.78479	4.85286	0.0607618	98.9108	12.6376	0.623377
Bay05_c20_28	61.8471	0.40012	17.5896	6.01778	0.229788	0.179503	1.05105	7.62527	4.96673	0.0908849	97.0458	12.592	0.651351
Bay05_c20_29	62.0443	0.429577	17.0082	6.34848	0.223483	0.135818	1.13182	7.51117	5.14464	0.0123471	97.1886	12.6558	0.684932
Bay05_c20_30	62.1515	0.402175	17.142	6.1082	0.256154	0.137177	0.930215	7.73294	5.11073	0.0287929	97.2463	12.8437	0.660904
Bay05_c20_31	61.5084	0.400563	17.5157	6.12338	0.288674	0.153288	0.965501	8.04584	4.93329	0.0652008	98.3117	12.9791	0.613148
Bay05_c20_32	61.1645	0.474753	17.3653	6.022	0.23235	0.122979	0.991854	8.33738	5.15882	0.129986	98.4722	13.4962	0.618758
Bay05_c20_33	61.8478	0.337592	16.9609	6.24982	0.273671	0.237188	0.967146	8.01806	5.01001	0.0977613	98.4029	13.0281	0.624842
Bay05_c20_34	62.2284	0.33337	16.9622	6.20765	0.305015	0.185723	0.888211	7.93931	4.90131	0.0487093	98.7491	12.8406	0.617347
Bay05_c20_35	61.3201	0.397315	17.1672	6.33224	0.362046	0.231945	1.00411	8.08047	5.05156	0.052955	98.3854	13.132	0.625157
NN15
NN15_1	63.0512	0.48703	16.3459	5.86099	0.173497	0.140643	1.26751	7.44285	5.22216	0.00811209	98.6182	12.665	0.701635
NN15_2	63.1326	0.544309	16.5958	5.76411	0.201996	0.231069	1.13061	7.29851	5.05747	0.04048	99.0613	12.356	0.692946
NN15_3	63.2908	0.325903	16.3052	6.00136	0.279963	0.138122	1.00244	7.31825	5.3379	0	99.4774	12.6561	0.729396
NN15_4	62.9802	0.525305	16.6066	5.89495	0.26885	0.272175	1.05807	7.23517	5.14926	0.00403073	99.2375	12.3844	0.711699
NN15_5	63.5426	0.377963	16.1104	5.83812	0.269584	0.144337	1.22217	7.3532	5.07048	0.0648455	99.0045	12.4237	0.68956
NN15_6	63.2583	0.447531	16.4955	6.07998	0.275129	0.0968104	1.02013	7.30413	4.94763	0.0696749	98.0267	12.2518	0.677374
NN15_7	63.6392	0.386129	16.4188	5.86601	0.114095	0.185052	0.956906	7.25692	5.14032	0.0364862	99.2156	12.3972	0.708333
NN15_8	62.2243	0.490506	16.5454	6.15782	0.301531	0.268521	1.26185	7.66195	4.99692	0.0849981	99.061	12.6589	0.652174
NN15_9	62.087	0.504577	16.8192	5.99607	0.2864	0.306757	1.44107	7.24567	5.11933	0.193789	99.2317	12.365	0.706537
NN15_10	63.0418	0.490618	16.5061	5.83345	0.158061	0.23557	1.20727	7.44652	5.02184	0.0526532	98.5695	12.4684	0.674387
NN15_11	63.4744	0.5213	16.4087	5.7777	0.233319	0.235529	0.997483	7.08397	5.17481	0.0928452	99.5205	12.2588	0.730496
NN15_12	63.2478	0.504242	16.3246	5.97168	0.214861	0.224163	1.28036	7.4621	4.72133	0.0402113	99.9718	12.1834	0.632708
NN15_13	62.2954	0.469857	16.5999	6.09544	0.223906	0.275311	1.44259	7.44659	4.9881	0.16285	98.4343	12.4347	0.66985
NN15_14	62.958	0.441617	16.6606	5.93141	0.229159	0.253755	1.10328	7.34847	5.06093	0.00809749	98.7961	12.4094	0.688705
NN15_15	62.9696	0.422642	16.2871	6.19554	0.244508	0.135458	0.984257	7.521	5.17132	0.0684823	99.5878	12.6923	0.687583
NN15_16	63.194	0.550637	15.9778	5.96894	0.213912	0.272289	1.20187	7.52429	4.98926	0.1013	99.0126	12.5136	0.663087
NN15_17	63.5456	0.420988	16.3064	5.82443	0.242332	0.152401	0.939252	7.444	5.08003	0.0444628	99.4089	12.524	0.682432
NN15_18	62.9703	0.445724	16.2091	6.13262	0.210708	0.254786	1.29108	7.43378	5.0231	0.020274	99.142	12.4569	0.675712
NN15_19	63.245	0.488556	16.1579	6.01903	0.26538	0.172532	1.15557	7.46601	4.98404	0.0403948	99.5177	12.45	0.667564
NN15_20	62.5177	0.468408	16.5867	6.23877	0.177065	0.301541	1.08979	7.67849	4.87904	0.0562889	100.02	12.5575	0.635417

## Sheet: Standards major
	SiO2	TiO2	Al2O3	FeO	MnO	MgO	CaO	Na2O	K2O	P2O5	Total
obs pre	74.48	0.1456	13.35	1.37	0.0379	0.1077	0.6678	4.16	5.1	---	99.4191
obs post	74.79	0.0954	13.57	1.46	0.1168	0.0905	0.6973	3.79	5.15	---	99.7601
obs post	75.12	0.0448	13.63	1.29	0.0293	0.0733	0.7101	4.09	5.1	0.0775	100.165
obs pre	74.8	0.0531	13.76	1.0581	0.1071	0.079	0.6681	4.09	5.03	0.0766	99.7221
obs post	74.79	0.1782	13.65	1.56	0.0379	0.113	0.62	3.94	4.96	0.0487	99.9069

## Sheet: Trace
Sample	Li	Sc	Ti	V	Mn	Co	Ni	Cu	Ga	Rb	Sr	Y	Zr	Nb	Cs	Ba	La	Ce	Pr	Nd	Sm	Eu	Gd	Tb	Dy	Ho	Er	Tm	Yb	Lu	Hf	Ta	Pb	Th	U
BAY05-c20-139-149_1	25.5	5.8	2050		2150				31.4	122	1.37	63.9	722	176	1.73	30	99.8	181.2	21.3	78.9	15.5	2.31	13.8	1.93	12.4	2.18	6.07	0.89	5.74	0.88	15.9	10	12.1	14.9	4.01
BAY05-c20-139-149_2	24.3	6	1840		2010				33.1	121.7	1.16	61.9	763	172	1.65	27.9	101.1	185.7	21.1	81.6	15.9	1.96	12.1	2.04	11.5	2.27	5.45	0.96	6.52	0.84	16.4	10.15	12.5	15.5	4.31
BAY05-c20-139-149_3	23.6	6.8	2130		2030			4.4	32.7	111.1	1.35	58.2	695	168	1.61	38.1	99.2	187	20.7	77.8	17.3	2.1	12.2	1.63	11.6	2.01	6.1	0.77	5.2	0.73	14.8	9.6	12.7	14.1	4.05
BAY05-c20-139-149_4	13.6	6.5	2120	2.8	1950				29.3	83.6	3.97	52.5	587	139	1.2	51	84.8	155	18.4	69.3	14.9	1.96	12.1	1.63	9.4	1.99	5.87	0.64	3.82	0.78	13.5	7.86	14.4	11.7	3.44
BAY05-c20-139-149_5	22.7	5.88	1920		1890			2.5	32	111.6	1.19	60.4	723	161.7	1.56	28.7	98	179.2	20.15	77	12.9	2.18	11.3	1.86	11.2	2.28	6.26	0.9	4.45	0.82	15.4	9.35	10.89	14.4	3.74
BAY05-c20-139-149_6	25.9	6.9	2330		2150				33	128	2.25	64.5	774	178	1.65	47.1	114.2	192.7	21.6	86	18.3	2.17	11.6	1.81	13.3	2.57	6.6	1.01	4.9	0.82	16.1	10.02	12.4	16.1	4.19
BAY05-c20-139-149_7	22.9	5.98	2310		2020			3.3	29.1	133.6	1.31	52	607	141.6	1.62	37.9	84.6	158.9	17.63	72.8	12.9	2.21	10.4	1.68	10.8	1.89	5.33	0.83	4.3	0.73	13.7	8.02	10.2	12.4	3.46
BAY05-c20-139-149_8	19.9	7.2	2380		2030				30.9	124	1.68	51	594	141	1.22	41.1	84.3	168	18.4	68	10.7	2.8	11.8	1.83	10.1	1.78	5	0.64	5.2	0.66	11.4	7.4	10.3	12.2	3.05
BAY05-c20-139-149_9	20	6.63	1953		2062				31	81	1.35	65.5	759	181.3	1.22	22.2	106.6	198.3	22.6	84.4	16.1	2.28	12.8	1.99	13.1	2.44	6.22	0.744	6.2	0.86	16.6	10.02	13.01	15.69	4.66
BAY05-c20-139-149_10	15.5	6.5	2190		2030				30	116	1.22	52.5	604	144	1.52	39	90.2	162.9	18.7	72.8	13.8	2.05	10.9	1.7	9.5	1.92	5.37	0.85	4.41	0.72	12.2	8.59	11.6	12.7	3.33
BAY05-c20-139-149_11	19.6	6.97	2270		2070				29.9	106.1	1.26	53.6	595	144.2	1.35	43.2	87.1	161.2	18.7	72.4	13.8	1.92	9.7	1.63	10.4	2.2	5.7	0.79	4.67	0.7	12.3	8.2	10.7	12.6	3.64
BAY05-c20-139-149_12	28.7	6.43	1910		2060			3.8	33.1	127.3	0.6	63.3	749	176	1.88	12.8	105.4	192.5	22.2	87.1	16.4	2.09	12	2.01	12.4	2.28	6.09	0.85	5.35	0.83	16.3	10.38	12.6	15.8	4.52
BAY05-c20-139-149_13	26.2	5.7	1940		2090				33.6	131	0.41	68.9	811	189	2	9	110.7	197.8	23.8	87.6	15.1	2.24	12.1	1.98	12.1	2.36	6.37	0.87	4.82	0.92	17.8	10.04	13	16.3	4.08
BAY05-c20-139-149_14	10.4	5.9	2310		2200				28.9	71.8	2.99	56.9	660	150	1.17	51	93	186	18.5	75	14.8	2.31	11.6	1.77	11.3	2.14	5.86	0.62	4.8	0.99	13.9	7.97	12.9	12.3	3.56
BAY05-c20-139-149_15	18.6	8.6	1880		1830				43	121	1.16	55	650	130	1.74	32.2	88.6	177	22.1	77	12.4	2.11	14.7	1.51	12.5	1.87	5.7	0.58	6.2	0.48	13.8	8.5	13	11.5	3.3
BAY05-c20-139-149_16	23.9	7.15	2100		1910				30.5	111.2	6.31	57.1	674	158	1.64	93.8	92	170.2	19.4	75.2	13.5	2.5	12.2	1.73	10.34	2.12	5.5	0.82	4.99	0.72	13.7	8.8	11.08	13.9	3.63
BAY05-c20-139-149_17	17.5	6.7	2320		2040				29.4	103.7	1.3	54.9	614	140.8	1.39	40.4	87.1	164.1	18.8	69.5	12	2.2	10	1.76	10.3	2.09	5.2	0.83	4.7	0.55	13.5	8.53	10.4	12.39	3.5
BAY05-c20-139-149_18	17.7	5.78	2440		2160				30.3	88.2	2.16	50.4	575	142.9	1.27	62	84	155.9	17.82	67	12.3	2.15	11	1.74	10.32	1.78	4.38	0.65	4.46	0.676	13.2	7.79	10.2	11.74	3.53
BAY05-c20-139-149_1_25mic	21.6	12.1	2090		1870			2.01	33.4	102.9	1.41	55.6	639	144	1.47	34.5	95.5	173	19.5	74.5	12.9	2.15	11.4	1.54	11.5	1.9	6.1	0.94	4.9	0.71	13.9	8.41	12.5	13.5	3.59
BAY05-c20-139-149_1_25mic	21.5	11.62	1948		1894			2.75	30.8	110.3	1.32	55.9	636	148.1	1.57	31.2	96.9	178.1	19.97	76	14.24	2.11	12.09	1.87	11.32	2.07	6	0.808	5.69	0.818	14.62	8.88	11.05	13.71	3.85
BAY05-c20-139-149_1_25mic	20.5	12.6	2370		1915			2.21	30.2	107.3	6.57	52.2	587	137.4	1.42	112.3	91.7	172.6	19.13	74	14.32	2.29	12	1.78	10.5	2.01	5.78	0.728	5.6	0.73	14.3	8.14	10.07	12.37	3.64
BAY05-c20-139-149_1_25mic	23	11.64	1837		1874			2.58	32.4	115.3	1.04	59	680	159.2	1.63	25.9	103.9	188.2	21.14	77.9	15	2.01	13.67	1.83	11.9	2.21	6.11	0.86	5.51	0.834	15.32	9.38	11.84	14.79	4.25
BAY05-c20-139-149_1_25mic	22.5	10.91	2173		1965			2.34	30.2	109.4	1.15	58	644	149.1	1.39	35.1	98.5	180	20.24	78	14.2	1.87	12	1.8	10.98	2.19	5.86	0.765	5.18	0.79	14.41	8.62	10.53	13.51	3.72
BAY05-c20-139-149_1_25mic	24.4	12.2	1800	0.5	1900			3.03	36.8	123.6	1.45	60.1	720	168	1.93	20.3	105	191	21.4	78.7	13.3	2.01	13	2.04	12.6	2.29	6.27	0.9	6.2	0.87	15.9	9.99	14.8	16	4.38
BAY05-c20-139-149_1_25mic	26.9	11.24	1940		2039			2.34	33.8	134.1	0.55	67.6	777	177	1.88	11.3	115.5	210.3	22.94	86.9	14.8	2.08	15.1	2.15	14.1	2.61	6.71	0.89	6.61	0.99	18.3	10.49	13.51	16.59	4.67
BAY05-c20-139-149_1_25mic	11.3	10.5	1420		1419			1.49	29.3	54.7	1.6	48.6	538	119.5	0.7	35.4	81.3	150	16.9	65.3	11.9	2.2	10	1.6	9.45	1.71	4.49	0.699	4.47	0.73	12.1	7.16	9.07	11.7	3.1
BAY05-c20-139-149_1_25mic	22.1	10.31	1982		1926			2.98	30.9	109.2	0.85	56.6	640	149.8	1.58	22.1	96.8	178.2	19.72	74.5	15	2.01	11.47	1.84	11.44	2.13	6.07	0.794	6.21	0.841	14.62	8.85	11.37	14.14	3.89
BAY05-c20-139-149_1_25mic	17.7	11.16	1810		1614			2.28	29.2	87.8	4.79	47.8	556	129.2	1.36	76	82.7	153.6	17.17	66.1	13.1	2.01	10.1	1.65	10	1.93	5.01	0.705	4.65	0.669	13.6	7.78	9.57	12.47	3.29
BAY05-c20-139-149_1_25mic	26	10.5	1910		1913	0.46		1.79	31.6	124.5	0.64	62.5	710	164.5	1.58	12.6	105.8	192.5	21.2	83	14.4	2.18	12.8	2.07	12.29	2.4	6.6	0.89	5.74	0.787	16.05	9.61	12.2	15.25	4.1
BAY05-c20-139-149_1_25mic	22.2	10.83	1987		1917			2.5	31	109.2	1.25	57.5	648	152.4	1.5	31.1	97.6	178.4	19.84	76.4	14	1.97	12.01	1.81	11.37	2.16	5.7	0.802	5.54	0.821	14.67	9.1	11.12	14.18	3.88
BAY05-c20-139-149_1_25mic	17.77	10.91	1885		1739			1.72	30.8	96	1.63	51.4	588	139.4	1.44	34.4	89	164.5	18.35	68.9	12.67	1.77	10.78	1.63	9.98	1.97	5.56	0.702	4.96	0.649	13.4	8.05	10.84	12.68	3.52
BAY05-c20-139-149_1_25mic	19.5	10.53	2159		2084			3.26	30.4	115	1.98	56.2	625	146.1	1.69	30.8	97.4	179.1	19.98	77.8	14.3	2.19	12.07	1.97	11.33	2.16	5.89	0.792	5.57	0.795	14.04	8.22	11.59	13.66	3.78
BAY05-c20-139-149_1_25mic	12.6	10.55	1857		1614			1.68	30.5	87.7	4.04	43.8	497	115.8	1.12	124	77.4	141	15.9	60.5	11.02	2.02	9.11	1.4	8.85	1.53	4.63	0.625	4.29	0.612	11.51	6.82	9.15	10.27	2.94
BAY05-c20-139-149_1_25mic	19.6	10.1	2270		1877	0.64		3.8	29.2	100.2	4.7	49.2	558	131.4	1.45	99	84.1	158.8	17.2	68.7	12.9	2.23	12.2	1.7	9.3	1.78	5.23	0.71	4.9	0.59	12.7	7.79	11.3	12.1	3.16
BAY05-c20-139-149_1_25mic	18.9	9.1	1986		2023			3.1	32.3	94.4	1.99	59	713	163.3	1.5	34.3	100.4	183.8	20.15	78.9	14.4	2.15	12.8	1.79	12.09	2.38	6.37	0.914	6.12	0.694	15.76	9.37	11.81	14.86	4.29
BAY05-c20-139-149_1_25mic	26.2	9.74	2108		1984	0.49		2.74	32.6	134.1	1.27	62.3	715	161.3	1.6	30.6	106.8	196.6	21.1	82.8	16.5	2.18	11.9	2.03	12.1	2.46	6.16	0.88	5.85	0.83	15.1	9.81	12.45	14.76	3.91
NN15_1	26	14.71	3930	1.2	1758	1.43		2.94	24.8	118.8	51.6	40.7	403	95.1	1.61	1154	69.9	129.4	14.75	58	10.82	3.29	9.12	1.36	7.83	1.49	3.99	0.543	4.07	0.65	9.33	5.09	10.98	9.03	2.48
NN15_2	26.7	10.5	2022		1798	0.47		2.2	31.5	135.2	4.91	69.2	770	170.4	2.51	114.7	115	210.6	23.63	90.2	16.5	1.47	13.67	2.02	13.24	2.5	6.88	0.962	6.49	0.962	17	10.12	15.67	17.64	4.8
NN15_3	26.8	10.9	2174		1817			3	28.45	134.5	0.87	58.5	635	141.8	2.36	17.9	95.6	179.4	20.29	77.5	14	1.39	11.38	1.84	11.31	2.17	5.81	0.813	5.64	0.768	14.59	8.22	13.78	15.05	3.95
NN15_4	23.8	11.64	2610	0.31	1756	0.66		2.82	28.3	129.7	12.49	55	584	131.4	2.06	286	90.6	167.9	19.05	72	14.07	1.88	11.36	1.71	10.88	1.96	5.6	0.783	5.27	0.816	13.67	7.81	13.11	13.38	3.61
NN15_5	25.9	10.35	2107		1779	0.5		1.95	30.7	138.1	3.44	67.3	752	165.9	2.54	82.7	112.8	208	23.2	87.9	15.54	1.43	13.89	2.11	12.45	2.39	6.7	0.899	7.43	0.902	17.26	9.77	14.95	17.59	4.61
NN15_6	26.9	10.86	2337		1800	0.67		3.96	31.1	139.4	6.23	67.1	742	165.9	2.64	181	110.8	205.9	22.86	85.3	16	1.76	13.41	2.15	13.3	2.44	7.1	0.977	6.56	0.957	16.79	9.63	16.16	17.38	4.79
NN15_7	26.7	10.4	2174		1778	0.48		2.62	29.5	131	6.44	63.9	703	158.2	2.51	170	105.9	195.7	22.12	83.2	15.11	1.54	13.28	1.97	11.94	2.32	6.88	0.926	6.85	0.888	16.27	9.46	15.16	16.92	4.42
NN15_8	29	9.74	1976		1782			3.29	32.1	140.3	3.04	73.6	829	181.6	2.7	87.1	120.6	225.4	25.41	92	17.7	1.34	15.05	2.33	14.7	2.76	7.55	1.039	7.16	0.968	19.1	11.09	15.97	19.64	5.35
NN15_9	23.5	12.25	2810	0.46	1780	0.54		3.03	29.1	133.1	15.96	55.3	594	134.6	2.42	412	91.3	169.6	19.21	73.4	13.73	2.02	11.58	1.69	11.48	2.1	5.64	0.749	5.34	0.728	14.03	8.09	14.16	13.89	3.64
NN15_10	23.9	12.07	2582		1786	0.44		3.14	28.2	131.9	9.08	54.5	585	131.9	2.18	241	90.2	170	19.08	72.4	12.65	1.9	10.99	1.77	10.88	1.98	5.93	0.837	5.32	0.768	13.92	7.85	13.53	13.7	3.62
NN15_11	27.4	10.56	2175		1801			3.04	31.7	136.8	6.12	66.4	743	166	2.78	147.9	111.1	207.6	22.82	87.1	15.7	1.47	13.2	2.09	13.55	2.51	6.66	0.954	7.13	0.913	16.8	9.79	15.32	17.62	4.59
NN15_12	27.2	11.59	2660		1860	0.75		3.72	29.4	132.2	10.87	56.8	618	137	2.1	280	94.9	176.1	19.66	72.9	13.2	1.88	11.3	1.85	11.32	2.04	5.95	0.871	5.41	0.79	13.3	8.27	14.23	13.96	3.69
NN15_13	25.4	9.58	2078		1802	0.52		5.7	30.9	135.4	4.01	67.8	758	168.7	2.64	77.4	113.1	207.3	23.27	89.3	16.1	1.48	13.96	2.13	13.02	2.58	7.23	0.951	6.48	0.949	17.47	9.84	15.46	18.02	4.64
NN15_14	28	10.11	2370		1783	0.7		7.2	30.2	138.2	8.31	62.5	678	151.6	2.48	216.4	102.7	192	21.11	81.1	15.08	1.59	12.59	1.88	12.5	2.27	6.17	0.877	5.49	0.891	15.07	9.08	14.3	15.96	4.44
NN15_15	22.6	10.01	2110		1840			3.12	33.7	136.7	3.9	76.9	882	193	2.82	92.8	128.6	234.8	25.9	98.5	18.6	1.49	15.5	2.58	14.82	2.85	8.27	1.07	7.76	1.14	19.8	11.7	15.6	20.2	5.29
NN15_16	26.6	9.63	2330		1783			4.37	31.1	135.2	5.36	63.1	700	157.3	2.65	139.1	105.2	194.4	21.3	83.3	15.1	1.55	13.33	1.96	12.66	2.28	6.67	0.914	6.12	0.939	16.26	9.32	14.27	16.51	4.37
NN15_17	25.8	8.72	1867		1838			4.81	33.2	145.2	1.53	84.7	959	210.1	3.05	37.2	139.3	254.3	28.25	104	19.8	1.39	16.29	2.61	15.88	3.13	8.91	1.161	7.88	1.136	22.4	12.58	16.86	22.67	6.09
NN15_18	30.2	9.69	2160		1870			3.6	31.6	142.3	7.14	78.2	859	187	2.81	153	126.6	235	25.8	98.4	18.7	1.66	14.7	2.44	14.7	2.86	7.9	1.029	7.1	1.05	19.6	11.3	17	20.3	5.17
NN15_19	25.1	10.31	2402		1775	0.68		28.1	34.1	138.3	10.24	58.1	638	145.8	2.41	261	98.8	184.4	20.36	77.1	14.2	1.74	12.2	1.87	11.59	2.31	6.11	0.843	5.87	0.826	14.41	8.63	16.31	15.4	4.21
NN15_20	26.5	10.25	2203		1797			3.11	30.3	138.5	6.44	65.5	729	163.9	2.6	153.1	110.2	203.1	22.51	83.8	16.21	1.55	13.9	2.04	12.98	2.43	7.07	0.938	6.57	0.946	16.97	9.59	15.02	17.18	4.46
NN15_21	27.6	9.95	2549		1791	0.44		4.55	30.1	129	9.19	57.4	627	140.4	2.24	228	96.2	181	20.32	77.1	14.3	1.74	11.55	1.84	11.67	2.17	6.14	0.867	5.79	0.838	14.41	7.99	14.58	14.9	4
NN15_22	23.7	9.45	2180		1792			5.5	30.8	133.3	3.81	66.5	742	165.5	2.42	75.2	111.4	206.4	22.98	86.6	16.6	1.41	12.97	2.22	13.08	2.43	7.12	0.957	6.33	0.944	17.2	9.77	14.5	18	4.78
NN15_23	27.4	10.82	2544	0.32	1797	0.53		2.68	28.2	129.9	12.28	56.5	610	137.3	2.41	220	94.2	175.3	20.17	74.9	14.23	1.73	11.92	1.81	11.76	2.17	5.86	0.91	5.61	0.846	14.26	8.13	13.76	14.4	3.77
NN15_24	23.7	10.23	2327		1829			3.21	30.8	130.7	0.99	52.7	556	126	2.14	41.8	87.3	163.4	18.49	70.2	13.4	1.42	11.2	1.65	10.5	1.95	5.55	0.733	5.11	0.757	12.59	7.66	14.77	13.14	3.61
NN15_25	24.9	9.22	2206	0.6	1813			15.5	31.7	122.2	3.11	62.2	692	158	2.59	81.3	105.8	197.8	21.53	81.7	15.21	1.52	12.53	2.03	12.24	2.3	6.5	0.859	6.14	0.847	15.88	9.24	15.23	16.22	4.39
NN15_26	23.2	10.11	2331		1807	0.46		2.62	28.28	125.6	0.69	53.9	579	132.5	2.15	48.5	90	168.3	18.81	70.6	13.82	1.41	11.68	1.71	10.41	1.99	5.39	0.782	5.36	0.832	13.76	7.68	13.33	13.51	3.55
NN15_27	27.2	9.55	2300		1827			59	30.4	141.3	10.9	63.8	705	159.5	2.88	211	108.4	200.5	22.49	83.4	15.5	1.63	13.6	2.01	12.16	2.42	6.45	0.891	6.27	0.968	16.1	9.6	15.2	16.65	4.41
NN15_28	24.9	10	2480	0.41	1760			10.6	35.8	135.1	23.1	56	577	134.7	2.25	432	92.7	170.8	19.5	72.3	14	1.85	10.64	1.78	10.39	2.02	5.83	0.715	5.54	0.8	13.6	7.89	18	13.92	4.05
NN15_29	23.8	9.79	2390	0.29	1823	0.5		2.57	28.8	127.6	7.87	61.6	673	151.5	2.44	183	102.2	189.7	21.35	80.9	16	1.72	12.75	2.02	12.16	2.28	6.28	0.829	6.34	0.904	15.65	8.75	14.13	15.58	4.35
NN15_30	24.2	9.17	2120		1860	0.49		4.3	34	140.3	4.87	67.1	744	169.3	2.59	118	111.9	207.7	22.75	86.6	15.9	1.5	13.6	2.2	12.7	2.52	6.91	0.944	6.02	0.939	16.84	9.84	16.7	17.47	4.71
NN15_31	21.2	8.97	2197		1856	0.46		2.93	31.08	135.8	3.61	65.4	725	161.5	2.47	82.2	109.1	203.5	22.19	86.1	16.7	1.47	13.44	2.18	12.8	2.44	6.95	0.917	6.13	0.95	16.89	9.75	15.16	16.99	4.6
NN15_32	26	10.9	2660	0.49	1847	0.72		8.9	33	133.2	15	52.3	556	129.9	2.36	326	87	163.8	18.47	71.5	14.1	1.74	11.21	1.73	10.82	1.89	5.44	0.808	5.09	0.734	12.64	7.61	17.8	12.99	3.72
NN15_33	21.7	9.24	2122		1846			3.46	30.43	134.6	4.51	66.4	737	162.3	2.76	112.4	111.2	206.9	22.84	85.6	16.5	1.57	12.94	2.09	12.92	2.42	6.66	0.914	6.33	0.867	16.98	9.72	14.68	18.03	4.7
NN15_34	27.9	9	2340		1880	0.81		4.3	39.9	143	7.36	75.3	857	192	3.05	194	124.9	232	24.2	97	19.1	1.75	13.5	2.24	14.1	2.68	7.19	0.96	6.84	1.04	19.7	10.76	22.6	19.5	5.31
NN15_35	28.5	8.42	2020		1843			2.94	32.59	141	6.13	79.2	893	195.9	3.23	132	130.1	238.9	26.26	98	19	1.54	15.7	2.46	15.2	3	8.38	1.115	7.51	1.086	20.7	11.74	17.99	20.88	5.66
NN15_36	28.1	11.29	2980		1814	0.56		3.6	28.1	137.5	15.48	52.9	559	127	2.25	395	88	165.1	18.64	72.9	13.74	2.06	11.03	1.72	10.59	1.99	5.55	0.795	5.2	0.686	13.08	7.39	13.67	12.87	3.5
NN15_37	30.7	7.35	1717		1850			3.72	35.6	148.1	0.416	95	1095	239	3.5	5.5	158.4	289	31.7	117.1	21.2	1.49	18.75	2.99	18.78	3.39	9.73	1.245	9.17	1.4	25	14.32	19	26.22	6.77
NN15_38	28.6	8.01	1967		1856			2.89	32.5	139.6	4.55	84.6	972	210	3.2	102.4	140.1	258.1	28.71	106.2	20.3	1.5	16.7	2.6	16.94	3.12	8.8	1.198	8.62	1.2	22.7	12.59	17.72	23.69	5.94
NN15_39	28	8.67	1881		1800		0.8	14.6	39.7	152.3	2.93	69.8	788	178.7	2.96	55.9	121.7	214.1	24.96	92.4	16.2	1.33	14.01	2.17	13.7	2.63	6.91	0.952	6.7	0.955	18.6	10.38	19.3	18.5	4.92
NN15_40	23.9	8.95	2104		1798	0.36		3.02	30.7	136.9	2.85	64.4	710	159.2	2.52	76.7	107.4	198.1	22.24	84.5	15.8	1.39	13.14	2	12.54	2.3	6.65	0.985	5.75	0.912	16.26	9.28	14.53	16.88	4.45

## Sheet: Standards trace
'Source file'	Li_ppm_m7	Li_ppm_m7_Int2SE	Li_ppm_m7_LOD	Sc_ppm_m45	Sc_ppm_m45_Int2SE	Sc_ppm_m45_LOD	Ti_ppm_m47	Ti_ppm_m47_Int2SE	Ti_ppm_m47_LOD	V_ppm_m51	V_ppm_m51_Int2SE	V_ppm_m51_LOD	Mn_ppm_m55	Mn_ppm_m55_Int2SE	Mn_ppm_m55_LOD	Co_ppm_m59	Co_ppm_m59_Int2SE	Co_ppm_m59_LOD	Ni_ppm_m60	Ni_ppm_m60_Int2SE	Ni_ppm_m60_LOD	Cu_ppm_m65	Cu_ppm_m65_Int2SE	Cu_ppm_m65_LOD	Ga_ppm_m71	Ga_ppm_m71_Int2SE	Ga_ppm_m71_LOD	Rb_ppm_m85	Rb_ppm_m85_Int2SE	Rb_ppm_m85_LOD	Sr_ppm_m88	Sr_ppm_m88_Int2SE	Sr_ppm_m88_LOD	Y_ppm_m89	Y_ppm_m89_Int2SE	Y_ppm_m89_LOD	Zr_ppm_m90	Zr_ppm_m90_Int2SE	Zr_ppm_m90_LOD	Nb_ppm_m93	Nb_ppm_m93_Int2SE	Nb_ppm_m93_LOD	Cs_ppm_m133	Cs_ppm_m133_Int2SE	Cs_ppm_m133_LOD	Ba_ppm_m137	Ba_ppm_m137_Int2SE	Ba_ppm_m137_LOD	La_ppm_m139
BCR2G-15	9.5	3.6	3.5	36.2	6.1	2.1	12500	2200	12	467	94	1.2	1700	310	8.5	38.8	6	1.7	11.6	3.1	2.3	18.8	4.2	2.5	23.1	3.2	0.2	50.7	8.2	0.8	336	60	0.057	33.9	6.8	0.052	182	38	0.1	12.1	2.6	0.033	0.97	0.45	0.18	704	93	0.19	25.7
BCR2G-15	12.9	4.1	2.7	36.2	8.8	1.7	13400	3300	13	480	130	1.1	1840	380	10	37.3	8.2	1.5	11	3.4	2.2	20.9	6.3	3	21	2.1	0.45	51.3	8.8	0.79	350	86	0.069	38	11	0.026	193	52	0.091	12.2	3	0.032	1.25	0.44	0.18	710	100	0.18	25.7
BCR2G-15	8.7	3.1	3.2	34.6	4.3	2.1	12200	1100	13	427	50	1.1	1650	200	10	37.9	5	1.9	12.8	4.6	2.3	19	5.3	3.5	22.1	3.2	0.54	44.3	4.5	0.67	333	35	0.077	33.6	3.9	0.028	174	20	0.057	11.9	1.8	0.062	1.16	0.39	0.18	667	61	0.19	22
BCR2G-15	9.2	3.4	3.8	33.1	4.8	2.2	11900	1600	12	420	69	1.4	1640	210	11	33.9	4.8	1.7	16.9	5.8	3.2	16.8	4.7	3.6	22.8	4.4	0.32	48.4	6.2	0.96	322	45	0.11	31.6	6	0.071	165	28	0.1	10.7	2.3	0.064	0.91	0.35	0.19	662	61	0.35	23.6
AVERAGE	10.075	3.55	3.3	35.025	6	2.025	12500	2050	12.5	448.5	85.75	1.2	1707.5	275	9.875	36.975	6	1.7	13.075	4.225	2.5	18.875	5.125	3.15	22.25	3.225	0.3775	48.675	6.925	0.805	335.25	56.5	0.07825	34.275	6.925	0.04425	178.5	34.5	0.087	11.725	2.425	0.04775	1.0725	0.4075	0.1825	685.75	78.75	0.2275	24.25
STD	1.65586			1.28914			561.249			25.5392			79.8044			1.85388			2.30149			1.45151			0.807775			2.74807			9.98436			2.32527			10.3078			0.60156			0.137908			21.4287			1.55644
RSD %	16.4353			3.68062			4.48999			5.69436			4.67376			5.01388			17.6022			7.69011			3.63045			5.64575			2.97818			6.78415			5.77466			5.13058			12.8586			3.12485			6.4183
'Source file'	Li_ppm_m7	Li_ppm_m7_Int2SE	Li_ppm_m7_LOD	Sc_ppm_m45	Sc_ppm_m45_Int2SE	Sc_ppm_m45_LOD	Ti_ppm_m47	Ti_ppm_m47_Int2SE	Ti_ppm_m47_LOD	V_ppm_m51	V_ppm_m51_Int2SE	V_ppm_m51_LOD	Mn_ppm_m55	Mn_ppm_m55_Int2SE	Mn_ppm_m55_LOD	Co_ppm_m59	Co_ppm_m59_Int2SE	Co_ppm_m59_LOD	Ni_ppm_m60	Ni_ppm_m60_Int2SE	Ni_ppm_m60_LOD	Cu_ppm_m65	Cu_ppm_m65_Int2SE	Cu_ppm_m65_LOD	Ga_ppm_m71	Ga_ppm_m71_Int2SE	Ga_ppm_m71_LOD	Rb_ppm_m85	Rb_ppm_m85_Int2SE	Rb_ppm_m85_LOD	Sr_ppm_m88	Sr_ppm_m88_Int2SE	Sr_ppm_m88_LOD	Y_ppm_m89	Y_ppm_m89_Int2SE	Y_ppm_m89_LOD	Zr_ppm_m90	Zr_ppm_m90_Int2SE	Zr_ppm_m90_LOD	Nb_ppm_m93	Nb_ppm_m93_Int2SE	Nb_ppm_m93_LOD	Cs_ppm_m133	Cs_ppm_m133_Int2SE	Cs_ppm_m133_LOD	Ba_ppm_m137	Ba_ppm_m137_Int2SE	Ba_ppm_m137_LOD	La_ppm_m139
BCR2G-25	9.6	1.3	1	36.9	2.8	0.84	11390	730	5	392	29	0.39	1610	110	4.3	36.8	2.6	0.51	12.4	1.7	1	17.4	1.8	1	21.8	1.3	0.13	47.4	2.1	0.29	315	18	0.012	31.9	2.9	0.02	160	11	0.021	10.85	0.85	0.013	1.34	0.23	0.046	644	30	0.07	23.54
BCR2G-25	10.7	1.7	0.97	35.6	4.9	0.62	12400	1800	4.1	442	78	0.42	1700	230	3.8	39.9	5	0.55	11.8	1.5	1.3	16.4	2	1.2	22.1	1.6	0.16	47.9	3.8	0.23	323	34	0.011	33.3	5.4	0.033	179	28	0.032	11.7	1.8	0.02	1.28	0.27	0.07	679	67	0.068	24.8
BCR2G-25	11.2	2.1	0.98	33.3	3.6	0.52	12100	1600	3.7	409	56	0.32	1660	200	3.5	36.3	3.4	0.34	11.8	1.8	0.79	16	2	0.83	21.8	1.2	0.1	49.3	4.7	0.25	312	34	0.024	32.3	4.3	0.021	169	24	0.017	11.1	1.5	0.026	1.19	0.17	0.057	659	54	0.059	24.2
BCR2G-25	11.2	2.2	1.1	35.4	6	0.74	13400	3100	4.7	460	110	0.48	1730	300	3.6	39.4	6	0.71	13.2	3.3	0.98	16.6	2.5	1.3	21.1	1.6	0.18	48.9	5.7	0.28	364	87	0.03	35.5	8.2	0.011	182	42	0.038	11.1	2.2	0.024	1.13	0.23	0.064	674	78	0.072	24.1
AVERAGE	10.675	1.825	1.0125	35.3	4.325	0.68	12322.5	1807.5	4.375	425.75	68.25	0.4025	1675	210	3.8	38.1	4.25	0.5275	12.3	2.075	1.0175	16.6	2.075	1.0825	21.7	1.425	0.1425	48.375	4.075	0.2625	328.5	43.25	0.01925	33.25	5.2	0.02125	172.5	26.25	0.027	11.1875	1.5875	0.02075	1.235	0.225	0.05925	664	57.25	0.06725	24.16
STD	0.653357			1.29035			722.163			26.7243			45			1.57003			0.574456			0.509902			0.367423			0.759523			20.8866			1.39553			8.67468			0.313			0.0807775			13.6931			0.44699
RSD %	6.12044			3.65538			5.86052			6.27699			2.68657			4.12082			4.67038			3.0717			1.6932			1.57007			6.35817			4.19708			5.0288			2.79776			6.54069			2.06221			1.85012
[truncated: 56 more columns]
