# Supplementary material for: First marine cryptotephra in Antarctica found in sediments of the western Ross Sea correlates with englacial tephras and climate records
Source: Sci Rep. 2019 Jul 23;9:10628. doi: 10.1038/s41598-019-47188-3 (PMC6650406; doi:10.1038/s41598-019-47188-3)
Supplement: Supplementary file 4 — Supplemental Table 3 [file 41598_2019_47188_MOESM4_ESM.xlsx]

## Sheet: Foglio1
		Deep ice cores				Shallow ice cores				Englacial
Core/Site	BAY05-c20	Siple B		Taylor D.	Talos D.	WDC05	WDC06A	RICE - AntT-16	Styx	BIT
Sample	139-140	97.2-97.45	97.45-97.7	79155	TD87a	190.8	190.37	RICE165-1	99.18	106
Distance from Mount Rittmann	195 km NW	1375 km SSE	1375 km SSE	~500 km SSW	~250 km W	~2000 km SSW	~2000 km SSW	~1050 km SSW	60 km E	~340 km S
Thickness	criptotephra	criptotephra	criptotephra	criptotephra	criptotephra			1 mm black/brown particle layer		dark black irregular ash layer
Particle size	<500 μm	max grain size ~75 μm		~10-50 μm	up to 200 µm	~10-50 μm	~10-50 μm	max grain size ~75 μm	up to 200 µm (pers. comm.)	50-150 µm
Description	micropumices moderately to high vesicular, frothy vesicular to tubular. Glass shards dense to poorly vesicular and blocky, y-shaped and bubble wall-shaped. Few crystals rimmed by glass.	bubbles wall or partial bubbles, triple junction shards. No rims, that could be indicative of secondary hydration or alteration, are observed. Some shards contain microlites						blocky to cuspate glass shards often containing microcrystals		clear, salt and pepper glass (80%), free crystals rare (20%); glass is rich in microcrystals
